# Supplementary material for: Common Peroneal Nerve Paralysis Following Rapid Weight Loss—A Case Report and Literature Review
Source: Nutrients. 2025 May 24;17(11):1782. doi: 10.3390/nu17111782 (PMC12157737; doi:10.3390/nu17111782)
Supplement: Supplementary file 1 [file nutrients-17-01782-s001.zip]

Archive with 3 entries (3 files):
- Figure S1.pdf
- tables_supplementary data.pdf
- VIDEO s1.mp4
